# Supplementary material for: HER2 Amplification Level Predicts Pathological Complete Response in the Neoadjuvant Setting of HER2-Overexpressing Breast Cancer: A Meta-Analysis and Systematic Review
Source: Int J Mol Sci. 2023 Feb 10;24(4):3590. doi: 10.3390/ijms24043590 (PMC9960382; doi:10.3390/ijms24043590)
Supplement: Supplementary file 1 [file ijms-24-03590-s001.zip]

Archive with 1 entries (1 files):
- ijms-2053358-supplementary.pdf
